# Supplementary material for: Mollaret meningitis: a case report and literature review
Source: Front Med (Lausanne). 2025 Dec 4;12:1719046. doi: 10.3389/fmed.2025.1719046 (PMC12711459; doi:10.3389/fmed.2025.1719046)
Supplement: Supplementary file 2 [file Table_2.xlsx]

## Sheet: Sheet1
After onset	2w-CSF	2w-serum	4w-serum	8w-serum	unit	Reference value
IL-2	<1.50	<1.50	<1.50	5.24	pg/mL	≤6.64
IL-4	<1.50	<1.50	<1.50	<1.50	pg/mL	≤4.19
IL-6	5.04	3.16	1.56	10.37	pg/mL	≤11.09
IL-10	<2.00	<2.00	<2.00	2.88	pg/mL	≤4.5
IFN-γ	<1.00	<1.00	<1.00	1.35	pg/mL	≤4.43
TNF-α	<1.00	<1.00	<1.00	4.29	pg/mL	≤4.5
IL-1β	<1.00	<1.00	<1.00	2.99	pg/mL	≤3.4
IL-8	<1.00	26.85	74.97	34	pg/mL	≤15.71
IL-12p70	<1.50	<1.50	<1.50	<1.50	pg/mL	≤10.18
IL-17A	<1.00	<1.00	<1.00	<1.00	pg/mL	≤4.74
IL-17F	<1.00	<1.00	<1.00	<1.00	pg/mL	≤4.66
TNF-β	<1.00	<1.00	<1.00	<1.00	pg/mL	≤2.54
IL-5	<1.00	<1.00	<1.00	1.09	pg/mL	≤4.15
